# Supplementary material for: The Evolution of the Antimicrobial Resistance of Streptococcus pneumoniae in Tunisia: A Multicentric Analysis over Two Decades (2000–2019)
Source: Antibiotics (Basel). 2025 Feb 10;14(2):171. doi: 10.3390/antibiotics14020171 (PMC11851641; doi:10.3390/antibiotics14020171)
Supplement: Supplementary file 1 [file antibiotics-14-00171-s001.zip]

Archive with 1 entries (1 files):
- antibiotics-3442121-supplementary.pdf
